# Supplementary material for: Auditory input enhances somatosensory encoding and tactile goal-directed behavior
Source: Nat Commun. 2021 Jul 23;12:4509. doi: 10.1038/s41467-021-24754-w (PMC8302566; doi:10.1038/s41467-021-24754-w)
Supplement: Supplementary file 4 — Source Data [file 41467_2021_24754_MOESM4_ESM.xlsx]

## Sheet: Figure 1c
Figure 1c
Amplitude
Auditory	Tactile	Aud+ Tac
1.23194	0.421015	1.84194
1.23194	0.421015	1.84194
1.23967	2.16117	2.42075
1.49489	3.85512	2.55329
3.79012	2.00706	1.88808
1.79333	0.53672	1.30987
1.79656	0.53672	1.30987
7.75074	4.30581	5.78816
6.05535	3.7178	3.50338
1.68841	1.93921	5.12699
1.47513	3.34267	3.42352
2.20059	4.5762	3.58096
2.63985	2.19728	4.93038
3.51138	2.68407	8.32707
2.17456	1.29953	2.16487
2.17456	1.29953	2.16487
5.94252	1.54632	4.41526
3.32874	1.90053	2.55941
3.67803	4.1095	4.95843
3.24437	1.14958	1.83443
1.32259	0.701515	1.12756
5.81717	3.41974	4.85943
4.38799	3.02591	5.86616
2.46013	1.0439	1.49407
1.39575	0.876558	1.56147
4.48494	2.68407	6.33385
4.38799	3.02591	5.8462
2.46013	1.0439	1.49407
1.39575	0.876558	1.83666
2.31212	1.84185	3.34
2.31212	1.9952	3.34001
1.25866	1.78303	2.62294
0.923471	1.19512	3.42096
3.08497	3.35186	4.55786
2.19289	3.33532	2.95191
4.99157	3.97607	6.15638
1.66328	2.99722	2.32768
2.24469	0.955271	1.79004
2.24469	0.955271	1.77128
3.67931	1.84187	4.29411
2.07643	2.39778	1.90583
3.1858	2.35919	5.55841
1.90361	0.977288	2.94064
3.1858	2.22285	5.55841
1.90361	0.977288	2.94064
1.13557	1.09725	0.945622
4.49667	3.91583	5.19084
4.49667	3.91583	4.38913
2.69708	2.15011	4.61635
4.34727	2.98476	5.95817
5.91637	4.507	5.938
6.99947	4.45416	3.08662
1.78815	1.49062	2.41739
1.78815	1.49062	2.72924
1.35507	3.34761	1.97836
4.86422	2.86778	1.11215
3.16526	1.56785	1.70376
4.86422	2.86778	1.11215
3.16526	1.56785	1.70376
1.72889	1.17251	1.55835
3.61635	4.37529	1.11579
5.32773	7.41165	1.06941
3.11836	1.17251	1.55835
3.61635	4.37529	1.11579
5.32773	7.41165	1.06941
1.48245	1.64706	1.65192
1.11476	1.60742	1.17314
2.219	1.86863	4.9768
2.219	1.86863	4.9768
1.50415	1.84485	2.64743
1.50415	1.84485	3.00661
1.34388	1.37876	2.22484
3.343	1.70056	2.01165
2.80116	2.09012	2.88062
1.41767	2.16086	3.01796
1.3709	1.19902	1.22378
3.14516	1.34359	3.71264
4.31132	4.20661	3.74985
2.31018	3.05069	1.9817
2.04353	1.98907	1.88247
3.19463	3.03791	3.11377
1.66295	3.88569	2.09668
4.36104	1.40134	4.27269
2.76093	1.27443	3.92746
3.0286	1.34359	3.52935
4.83645	1.40134	4.27269
2.76093	1.27443	4.2538
0.974195	1.57562	2.15836
1.08203	1.57561	2.15836
0.869548	1.98956	1.38792
3.19628	2.61771	6.47624
3.19628	2.61771	5.65002
5.10654	5.38599	5.05853
1.22038	3.11811	3.56894
1.78765	3.95424	3.46756
7.86159	5.83018	8.46317
3.14428	1.74647	2.76149
0.89666	1.92593	4.60263
3.02214	1.18949	5.47251
3.69824	3.61182	4.56637
1.50061	0.991367	2.93864
3.02214	1.18949	5.47251
3.69825	3.61182	4.56637
1.50061	0.991367	3.20345
3.09145	1.82284	1.73478
4.23676	3.41762	5.22056
0.634488	0.804133	0.907352
0.899766	2.04447	5.33949
2.84209	3.44367	3.23967
2.91041	6.45704	4.89409

## Sheet: Figure 1d
Figure 1d
Probability
Auditory	Tactile	Aud+ Tac
0.184211	0.043478	0.2
0.184211	0.0434783	0.2
0.105263	0.0322581	0.0476191
0.105263	0.0322581	0.0476191
0.114286	0.037037	0.05
0.172414	0.0588235	0.105263
0.172414	0.058824	0.105263
0.136364	0.0476191	0.0869565
0.136364	0.0476191	0.0869565
0.0789474	0.0322581	0.0476191
0.0789474	0.0322581	0.0476191
0.0789474	0.0322581	0.0476191
0.0789474	0.0322581	0.0476191
0.105263	0.043478	0.114286
0.105263	0.043478	0.028571
0.105263	0.0434783	0.0285714
0.08	0.0333333	0.0769231
0.08	0.0333333	0.0769231
0.1	0.05	0.05
0.2	0.1	0.05
0.15625	0.08	0.0714286
0.142857	0.0740741	0.2
0.078947	0.043478	0.114286
0.078947	0.043478	0.028571
0.078947	0.043478	0.142857
0.0789474	0.0434783	0.114286
0.0789474	0.0434783	0.114286
0.0789474	0.0434783	0.0285714
0.0789474	0.0434783	0.114286
0.236842	0.130435	0.257143
0.236842	0.130435	0.257143
0.0526316	0.0322581	0.0952381
0.0526316	0.0322581	0.0952381
0.0526316	0.0322581	0.0476191
0.0526316	0.0322581	0.0476191
0.0526316	0.0322581	0.0476191
0.125	0.08	0.0357143
0.057143	0.037037	0.15
0.0571429	0.037037	0.15
0.0571429	0.037037	0.05
0.0571429	0.037037	0.1
0.184211	0.130435	0.2
0.184211	0.130435	0.2
0.184211	0.130435	0.2
0.184211	0.130435	0.2
0.15625	0.12	0.142857
0.052632	0.043478	0.085714
0.0526316	0.0434783	0.0857143
0.04	0.0333333	0.0769231
0.04	0.0333333	0.0769231
0.04	0.0333333	0.0769231
0.04	0.0333333	0.153846
0.0689655	0.0588235	0.105263
0.068966	0.058824	0.105263
0.0857143	0.0740741	0.05
0.125	0.111111	0.2
0.125	0.111111	0.2
0.125	0.111111	0.2
0.125	0.111111	0.2
0.0625	0.0555556	0.15
0.0625	0.0555556	0.05
0.0625	0.0555556	0.05
0.0625	0.055556	0.15
0.0625	0.055556	0.05
0.0625	0.055556	0.05
0.125	0.12	0.214286
0.15625	0.16	0.214286
0.157895	0.173913	0.228571
0.157895	0.173913	0.228571
0.0789474	0.0869565	0.0571429
0.078947	0.086957	0.057143
0.038462	0.045455	0.076923
0.0263158	0.0322581	0.0476191
0.0263158	0.0322581	0.0476191
0.08	0.1	0.230769
0.125	0.16	0.25
0.114286	0.148148	0.15
0.0571429	0.0740741	0.2
0.0571429	0.0740741	0.15
0.0571429	0.0740741	0.05
0.0571429	0.0740741	0.05
0.0571429	0.0740741	0.05
0.0857143	0.111111	0.1
0.0857143	0.111111	0.15
0.114286	0.148148	0.15
0.085714	0.111111	0.1
0.085714	0.111111	0.15
0.125	0.166667	0.1
0.125	0.166667	0.1
0.0588235	0.08	0.0526316
0.052632	0.086957	0.057143
0.0526316	0.0869565	0.0571429
0.25	0.45	0.35
0.0416667	0.0769231	0.125
0.0416667	0.0769231	0.0416667
0.15	0.3	0.35
0.0263158	0.0645161	0.0476191
0.0263158	0.0645161	0.0952381
0.0285714	0.0740741	0.05
0.0285714	0.0740741	0.05
0.0285714	0.0740741	0.1
0.028571	0.074074	0.05
0.028571	0.074074	0.05
0.028571	0.074074	0.1
0.0476191	0.142857	0.0476191
0.0526316	0.16129	0.190476
0.0833333	0.269231	0.458333
0.0263158	0.0967742	0.0476191
0.130435	0.615385	1
0.0416667	0.307692	0.125

## Sheet: Figure 2b
Figure 2b
Action potentials (Hz)
TAC_baseline	TAC_stim
0.781	2.063
0.643	2.429
0.395	0.737
2.417	1.042
0.619	1.19
2.881	3.19
0.238	1.413
1.044	6.735
0.821	0
1.286	0.107
0.225	1.25
0.417	0.405
3.075	7.4
1.464	2.786
0.133	1.133
0	0.214
1.433	6.8

## Sheet: Figure 2c
Figure 2c
Action potentials (Hz)
AudTac_baseline	AudTac_stim
1.091	2.273
0.526	2.737
0.477	1.182
2.625	1.714
0.438	1
2.422	2.511
0.162	1.785
0.924	9.182
1.611	0.389
0.845	0.31
0.457	1.343
0.311	0.511
2.45	7.65
1.929	3
0.233	1.233
0.143	1.214
2.2	6.267

## Sheet: Figure 2d
Figure 2d
Action potentials (Hz)
Aud_baseline	Aud_stim
0.364	0.273
0.625	0.3
0.471	0.529
3.763	3.895
0.1	0.533
2.467	1.7
0.133	0.2
1.036	0.857
1.406	1.313
1.159	0.5
0.587	0.87
0.357	0.214
3.025	3.7
2.214	2.571
0.183	0.2
0.036	0.071
1.867	2.733

## Sheet: Figure 2e
Figure 2e
Normalized Aps
TAC_stim	AudTac_stim
1	1.10179
1	1.1268
1	1.6038
1	1.64491
1	0.840336
1	0.787147
1	1.26327
1	1.36333
1	2.8972
1	1.0744
1	1.26173
1	1.03378
1	1.07681
1	1.08826
1	5.6729
1	0.921618

## Sheet: Figure 2f
Figure 2f
Evoked Voltage (background subtracted)
Tac	Aud	both
6.71	0.26	8.05
10.09	-1.1	8.9
7.32	-0.13	7.75
1.62	1.35	2.9
7.25	2.59	6.53
8.2	-0.74	7.12
8.24	-0.87	8.05
10.98	-2.3	12.09
0.68	-1.21	1.28
-2.76	-1.03	0.42
7.2	2.95	7.68
7.47	1.34	6.67
9.63	1.34	10.49
3.71	-0.27	5.21
14.83	2.92	12.05
11.87	-0.13	11.22
6.97	0.9	6.06

## Sheet: Figure 3b
Figure 3b
EPSP vs LED power
LED power	EPSP (mV)	SEM
0.26	1.13	0.8
0.41	7.18	0.8
0.72	12.4	0.96
0.99	18.7	1.16

## Sheet: Figure 3c
Figure 3c
EPSP during DNQX+APV
Control	DNQX+APV	Washout
6.03	0.55	4.26
8.215	0.66	5.27
8.92	0.65	6.87
5.45	0.68	3.91
9.87	0.71	7.56

## Sheet: Figure 3e
Figure 3e
L2/3 Rheobase (pA)
Control	Light
250	100
400	400
200	90
270	120
350	350
300	200

[truncated: 36 more sheets: Figure 3f, Figure 3i, Figure 3k, Figure 3l, Figure 4c, Figure 4f, Figure 4g, Figure 4h, Figure 4k, Figure 5e, Figure 5f, Figure 5g, Figure 6b, Figure 6d, Figure 6e, Figure 7c, Figure S2, Figure S3a, Figure S3b, Figure S5 …]
